# Supplementary material for: Genome Analysis Coupled with Physiological Studies Reveals a Diverse Nitrogen Metabolism in Methylocystis sp. Strain SC2
Source: PLoS One. 2013 Oct 10;8(10):e74767. doi: 10.1371/journal.pone.0074767 (PMC3794950; doi:10.1371/journal.pone.0074767)
Supplement: Table S3 — List of 154 CDS that form the core genome of the eight methanotrophs compared in this study and were used for the construction of the genome tree. (XLSX) [file pone.0074767.s006.xlsx]

## Sheet: All8_coregenes
Table S3. List of 154 CDS that form the core genome of the eight methanotrophs compared in this study and were used for the construction of the genome tree.
Function	Methylocystis sp. strain SC2	Methylocystis sp. strain Rockwell	Ms. trichosporium OB3b	Mce. silvestris BL2	Mc. capsulatus Bath	Mmo. methanica MC09	Mm. alcaliphilum 20Z	Ma. Infernorum V4
50S ribosomal protein L19	SC2_00041	Met49242DRAFT_2636	MettrDRAFT_1065	Msil_0638	MCA0395	Metme_3964	MEALZ_0759	Minf_1273
Seryl-tRNA synthetase	SC2_00068	Met49242DRAFT_2122	MettrDRAFT_0975	Msil_0586	MCA1971	Metme_0642	MEALZ_1023	Minf_1723
Carbamoyl-phosphate synthase large chain	SC2_00090	Met49242DRAFT_3492	MettrDRAFT_1074	Msil_0672	MCA1852	Metme_3296	MEALZ_1805	Minf_1932
GMP synthase	SC2_00105	Met49242DRAFT_3511	MettrDRAFT_1952	Msil_0378	MCA0290	Metme_0404	MEALZ_0102	Minf_0244
Aminotransferase class III	SC2_00191	Met49242DRAFT_0824	MettrDRAFT_4251	Msil_2885	MCA0809	Metme_3476	MEALZ_3100	Minf_0947
Lipoic acid synthetase	SC2_00216	Met49242DRAFT_0888	MettrDRAFT_3003	Msil_0523	MCA0110	Metme_1538	MEALZ_3393	Minf_1525
MazG family protein	SC2_00228	Met49242DRAFT_0906	MettrDRAFT_1462	Msil_0537	MCA0046	Metme_1840	MEALZ_2381	Minf_1547
DNA gyrase subunit A	SC2_00242	Met49242DRAFT_0774	MettrDRAFT_2750	Msil_2232	MCA1421	Metme_1876	MEALZ_2500	Minf_0158
FeS assembly ATPase SufC	SC2_00248	Met49242DRAFT_0764	MettrDRAFT_1505	Msil_1607	MCA0991	Metme_1227	MEALZ_2001	Minf_2467
FeS assembly protein SufB	SC2_00251	Met49242DRAFT_0763	MettrDRAFT_1504	Msil_1608	MCA0992	Metme_1225	MEALZ_1998	Minf_2468
Phosphomethylpyrimidine synthase	SC2_00317	Met49242DRAFT_0932	MettrDRAFT_1421	Msil_2999	MCA2710	Metme_3340	MEALZ_0657	Minf_0066
Putative ATPase of the MinD/MRP superfamily	SC2_00320	Met49242DRAFT_0937	MettrDRAFT_2779	Msil_1066	MCA0052	Metme_3333	MEALZ_3761	Minf_1377
Cysteine synthase A	SC2_00365	Met49242DRAFT_0985	MettrDRAFT_3198	Msil_0178	MCA1022	Metme_2788	MEALZ_2402	Minf_0228
Aspartate carbamoyltransferase	SC2_00368	Met49242DRAFT_0987	MettrDRAFT_3200	Msil_3848	MCA2333	Metme_0117	MEALZ_3886	Minf_1564
Nicotinate-nucleotide pyrophosphorylase	SC2_00372	Met49242DRAFT_0992	MettrDRAFT_3205	Msil_0297	MCA3101	Metme_4340	MEALZ_3580	Minf_2412
Aspartokinase	SC2_00380	Met49242DRAFT_1001	MettrDRAFT_0966	Msil_1562	MCA0390	Metme_0764	MEALZ_2844	Minf_2090
ATP-dependent zinc metalloprotease FtsH 1	SC2_00412	Met49242DRAFT_3438	MettrDRAFT_2883	Msil_0780	MCA1848	Metme_3292	MEALZ_1809	Minf_1912
Phosphoglucosamine mutase	SC2_00414	Met49242DRAFT_3435	MettrDRAFT_2025	Msil_0777	MCA1847	Metme_3291	MEALZ_1810	Minf_1895
Transcriptional repressor NrdR	SC2_00472	Met49242DRAFT_3026	MettrDRAFT_4407	Msil_2109	MCA1659	Metme_0618	MEALZ_2920	Minf_1212
Ribose-phosphate pyrophosphokinase	SC2_00554	Met49242DRAFT_1789	MettrDRAFT_2296	Msil_0174	MCA1056	Metme_3833	MEALZ_3369	Minf_0666
Adenylosuccinate synthetase	SC2_00570	Met49242DRAFT_1850	MettrDRAFT_2288	Msil_1007	MCA1978	Metme_2840	MEALZ_3058	Minf_0011
Glutamine synthetase	SC2_00652	Met49242DRAFT_2337	MettrDRAFT_1973	Msil_0427	MCA1677	Metme_2934	MEALZ_0860	Minf_1203
Phospho-N-acetylmuramoyl-pentapeptide-transferase	SC2_00680	Met49242DRAFT_2359	MettrDRAFT_3876	Msil_3482	MCA2432	Metme_0262	MEALZ_3604	Minf_1413
Glucosamine/fructose-6-phosphate aminotransferase, isomerizing	SC2_00699	Met49242DRAFT_2382	MettrDRAFT_1899	Msil_0708	MCA0015	Metme_4502	MEALZ_0338	Minf_0181
Chorismate synthase	SC2_00730	Met49242DRAFT_1639	MettrDRAFT_4030	Msil_0846	MCA0702	Metme_2672	MEALZ_1552	Minf_0184
ATP-dependent Clp protease ATP-binding subunit ClpX	SC2_00770	Met49242DRAFT_1092	MettrDRAFT_2085	Msil_2914	MCA0530	Metme_4261	MEALZ_3048	Minf_1038
Thioredoxin	SC2_00775	Met49242DRAFT_1087	MettrDRAFT_0192	Msil_1411	MCA0057	Metme_4335	MEALZ_3961	Minf_1141
Peptide chain release factor 1 (RF-1)	SC2_00797	Met49242DRAFT_1069	MettrDRAFT_1586	Msil_1564	MCA1051	Metme_3838	MEALZ_3374	Minf_0428
Bifunctional purine biosynthesis protein purH	SC2_00800	Met49242DRAFT_1066	MettrDRAFT_2995	Msil_1571	MCA1747	Metme_1471	MEALZ_2305	Minf_1126
Chaperone protein ClpB	SC2_00822	Met49242DRAFT_3252	MettrDRAFT_3057	Msil_1907	MCA3106	Metme_0662	MEALZ_2998	Minf_0106
Imidazole glycerol phosphate synthase, subunit HisF	SC2_00826	Met49242DRAFT_3258	MettrDRAFT_1765	Msil_2549	MCA2802	Metme_4199	MEALZ_0076	Minf_2270
1-(5-phosphoribosyl)-5-[(5-phosphoribosylamino)methylideneamino] imidazole-4-carboxamide isomerase	SC2_00827	Met49242DRAFT_3259	MettrDRAFT_1768	Msil_2551	MCA2803	Metme_4198	MEALZ_0075	Minf_1927
Imidazoleglycerol-phosphate dehydratase	SC2_00830	Met49242DRAFT_3262	MettrDRAFT_1771	Msil_2554	MCA2805	Metme_4196	MEALZ_0073	Minf_2371
Phosphoribosyl-AMP cyclohydrolase	SC2_00863	Met49242DRAFT_2706	MettrDRAFT_0788	Msil_0355	MCA2801	Metme_4200	MEALZ_0077	Minf_0056
Holliday junction ATP-dependent DNA helicase RuvB	SC2_00869	Met49242DRAFT_2698	MettrDRAFT_0809	Msil_1638	MCA1223	Metme_1489	MEALZ_1036	Minf_0492
Translation initiation factor IF-1	SC2_00875	Met49242DRAFT_2670	MettrDRAFT_1040	Msil_0758	MCA1790	Metme_3048	MEALZ_2591	Minf_1725
UvrABC system protein B	SC2_00878	Met49242DRAFT_2669	MettrDRAFT_0194	Msil_3671	MCA2201	Metme_2971	MEALZ_0889	Minf_1814
PhoH family protein	SC2_00903	Met49242DRAFT_2985	MettrDRAFT_3511	Msil_2896	MCA1458	Metme_1502	MEALZ_0879	Minf_1754
Ammonium transporter	SC2_00915	Met49242DRAFT_2997	MettrDRAFT_1434	Msil_1860	MCA2136	Metme_2939	MEALZ_0856	Minf_1075
50S ribosomal protein L13	SC2_00933	Met49242DRAFT_2237	MettrDRAFT_0803	Msil_1873	MCA0904	Metme_3511	MEALZ_3433	Minf_2365
30S ribosomal protein S9	SC2_00934	Met49242DRAFT_2236	MettrDRAFT_0802	Msil_1872	MCA0905	Metme_3512	MEALZ_3434	Minf_2364
Protein RecA (Recombinase A)	SC2_00938	Met49242DRAFT_2436	MettrDRAFT_3836	Msil_3524	MCA0387	Metme_3875	MEALZ_2847	Minf_1542
Adenine phosphoribosyltransferase	SC2_00939	Met49242DRAFT_2446	MettrDRAFT_1840	Msil_2146	MCA0816	Metme_3469	MEALZ_3092	Minf_0226
50S ribosomal protein L27	SC2_00948	Met49242DRAFT_2450	MettrDRAFT_0692	Msil_3282	MCA2247	Metme_3337	MEALZ_3588	Minf_1267
50S ribosomal protein L20	SC2_00963	Met49242DRAFT_3237	MettrDRAFT_2311	Msil_1836	MCA0696	Metme_1716	MEALZ_0898	Minf_1973
Mg chelatase, subunit ChlI	SC2_00969	Met49242DRAFT_3243	MettrDRAFT_4161	Msil_0664	MCA2139	Metme_0287	MEALZ_0306	Minf_2293
Acetyl-CoA carboxylase, carboxyl transferase, beta subunit	SC2_01041	Met49242DRAFT_1987	MettrDRAFT_4043	Msil_1403	MCA2493	Metme_0607	MEALZ_1485	Minf_1668
Pyridoxine 5\'-phosphate synthase (PNP synthase)	SC2_01068	Met49242DRAFT_2012	MettrDRAFT_0546	Msil_0994	MCA1667	Metme_3759	MEALZ_0569	Minf_0766
SsrA-binding protein	SC2_01076	Met49242DRAFT_2017	MettrDRAFT_0551	Msil_0847	MCA2620	Metme_0600	MEALZ_1987	Minf_1122
Dihydrodipicolinate synthase	SC2_01077	Met49242DRAFT_2018	MettrDRAFT_0552	Msil_0848	MCA0671	Metme_2832	MEALZ_1776	Minf_1924
Aspartyl-tRNA synthetase	SC2_01150	Met49242DRAFT_4103	MettrDRAFT_0849	Msil_0209	MCA1776	Metme_3703	MEALZ_2235	Minf_0081
Succinyl-CoA synthetase subunit beta	SC2_01174	Met49242DRAFT_0510	MettrDRAFT_3031	Msil_1716	MCA1740	Metme_2694	MEALZ_3216	Minf_1045
Formate--tetrahydrofolate ligase	SC2_01179	Met49242DRAFT_0505	MettrDRAFT_3036	Msil_1712	MCA2219	Metme_2184	MEALZ_3224	Minf_0373
50S ribosomal protein L17	SC2_01254	Met49242DRAFT_0582	MettrDRAFT_0725	Msil_2992	MCA2346	Metme_3790	MEALZ_3327	Minf_1438
DNA-directed RNA polymerase subunit alpha	SC2_01255	Met49242DRAFT_0581	MettrDRAFT_0724	Msil_2991	MCA2347	Metme_3791	MEALZ_3328	Minf_1439
30S ribosomal protein S11	SC2_01256	Met49242DRAFT_0580	MettrDRAFT_0723	Msil_2990	MCA2349	Metme_3793	MEALZ_3330	Minf_1441
30S ribosomal protein S13	SC2_01257	Met49242DRAFT_0579	MettrDRAFT_0722	Msil_2989	MCA2350	Metme_3794	MEALZ_3331	Minf_1442
Preprotein translocase, SecY subunit	SC2_01259	Met49242DRAFT_0576	MettrDRAFT_3188	Msil_0560	MCA2352	Metme_3796	MEALZ_3332	Minf_0702
30S ribosomal protein S5	SC2_01262	Met49242DRAFT_0573	MettrDRAFT_3185	Msil_0563	MCA2355	Metme_3799	MEALZ_3336	Minf_0700
50S ribosomal protein L18	SC2_01263	Met49242DRAFT_0572	MettrDRAFT_3184	Msil_0564	MCA2356	Metme_3800	MEALZ_3337	Minf_0699
50S ribosomal protein L6	SC2_01264	Met49242DRAFT_0571	MettrDRAFT_3183	Msil_0565	MCA2357	Metme_3801	MEALZ_3338	Minf_0698
50S ribosomal protein L5	SC2_01267	Met49242DRAFT_0568	MettrDRAFT_3180	Msil_0568	MCA2360	Metme_3804	MEALZ_3341	Minf_0695
50S ribosomal protein L14	SC2_01269	Met49242DRAFT_0566	MettrDRAFT_3178	Msil_0570	MCA2362	Metme_3806	MEALZ_3343	Minf_0693
50S ribosomal protein L16	SC2_01272	Met49242DRAFT_0563	MettrDRAFT_3175	Msil_0573	MCA2365	Metme_3809	MEALZ_3346	Minf_0690
30S ribosomal protein S3	SC2_01273	Met49242DRAFT_0562	MettrDRAFT_3174	Msil_0574	MCA2366	Metme_3810	MEALZ_3347	Minf_0689
30S ribosomal protein S19	SC2_01275	Met49242DRAFT_0560	MettrDRAFT_3172	Msil_0576	MCA2368	Metme_3812	MEALZ_3349	Minf_0687
50S ribosomal protein L2	SC2_01276	Met49242DRAFT_0559	MettrDRAFT_3171	Msil_0577	MCA2369	Metme_3813	MEALZ_3350	Minf_0686
30S ribosomal protein S10	SC2_01280	Met49242DRAFT_0555	MettrDRAFT_3167	Msil_0581	MCA2373	Metme_3817	MEALZ_3354	Minf_0682
Elongation factor G (EF-G)	SC2_01282	Met49242DRAFT_0553	MettrDRAFT_1091	Msil_0583	MCA2375	Metme_3819	MEALZ_3356	Minf_0681
30S ribosomal protein S7	SC2_01283	Met49242DRAFT_0552	MettrDRAFT_1090	Msil_0584	MCA2376	Metme_3820	MEALZ_3357	Minf_0680
30S ribosomal protein S12	SC2_01284	Met49242DRAFT_0551	MettrDRAFT_1089	Msil_0585	MCA2377	Metme_3821	MEALZ_3358	Minf_0679
10 kDa chaperonin (GroES protein)	SC2_01324	Met49242DRAFT_0100	MettrDRAFT_2867	Msil_0794	MCA1705	Metme_0804	MEALZ_1297	Minf_2177
60 kDa chaperonin (GroEL protein)	SC2_01325	Met49242DRAFT_0101	MettrDRAFT_2866	Msil_0795	MCA0707	Metme_0805	MEALZ_1298	Minf_2176
NAD(P) transhydrogenase subunit beta	SC2_01333	Met49242DRAFT_0107	MettrDRAFT_0617	Msil_3253	MCA2767	Metme_2284	MEALZ_2649	Minf_1484
PQQ-dependent dehydrogenase, methanol/ethanol family	SC2_01363	Met49242DRAFT_0139	MettrDRAFT_2210	Msil_1587	MCA0299	Metme_1518	MEALZ_3497	Minf_0992
NAD-dependent formate dehydrogenase, alpha subunit	SC2_01450	Met49242DRAFT_3920	MettrDRAFT_3695	Msil_3656	MCA1391	Metme_1246	MEALZ_0217	Minf_1229
Conserved hypothetical protein	SC2_01571	Met49242DRAFT_2464	MettrDRAFT_3392	Msil_2301	MCA2056	Metme_0556	MEALZ_1104	Minf_0531
Molecular chaperone, heat shock protein Hsp40, DnaJ	SC2_01686	Met49242DRAFT_1427	MettrDRAFT_1993	Msil_2956	MCA1855	Metme_3299	MEALZ_1880	Minf_2253
Chaperone protein DnaK, Heat shock 70 kDa protein (HSP70)	SC2_01687	Met49242DRAFT_1430	MettrDRAFT_1992	Msil_2955	MCA1856	Metme_3300	MEALZ_1879	Minf_2178
Methionine aminopeptidase	SC2_01698	Met49242DRAFT_1441	MettrDRAFT_0466	Msil_2076	MCA0566	Metme_1633	MEALZ_2963	Minf_1444
Hopanoid biosynthesis associated radical SAM protein HpnH	SC2_01709	Met49242DRAFT_1414	MettrDRAFT_0124	Msil_3245	MCA0815	Metme_3472	MEALZ_3095	Minf_1966
GTP-binding protein TypA (Tyrosine phosphorylated protein A)	SC2_01729	Met49242DRAFT_1393	MettrDRAFT_0627	Msil_3029	MCA2852	Metme_4578	MEALZ_0072	Minf_1431
30S ribosomal protein S15	SC2_01763	Met49242DRAFT_2595	MettrDRAFT_3918	Msil_0269	MCA1310	Metme_1288	MEALZ_0936	Minf_2125
Polyribonucleotide nucleotidyltransferase (Polynucleotide phosphorylase) (PNPase)	SC2_01764	Met49242DRAFT_2594	MettrDRAFT_3919	Msil_0268	MCA1309	Metme_1287	MEALZ_0937	Minf_2124
Adenosylhomocysteinase (S-adenosyl-L-homocysteine hydrolase)	SC2_01772	Met49242DRAFT_2585	MettrDRAFT_2229	Msil_0931	MCA0138	Metme_0759	MEALZ_0094	Minf_0671
Biotin synthase	SC2_01787	Met49242DRAFT_1290	MettrDRAFT_1398	Msil_0149	MCA1125	Metme_3161	MEALZ_2321	Minf_1134
Ketol-acid reductoisomerase (Acetohydroxy-acid isomeroreductase)	SC2_01935	Met49242DRAFT_2911	MettrDRAFT_1857	Msil_3011	MCA2272	Metme_0950	MEALZ_3314	Minf_1744
Acetolactate synthase, large subunit, biosynthetic type	SC2_01937	Met49242DRAFT_2908	MettrDRAFT_1853	Msil_3009	MCA2270	Metme_0952	MEALZ_3316	Minf_2367
Radical SAM domain protein	SC2_01955	Met49242DRAFT_0438	MettrDRAFT_0232	Msil_1433	MCA2212	Metme_2047	MEALZ_1719	Minf_2012
50S ribosomal protein L11	SC2_01988	Met49242DRAFT_0470	MettrDRAFT_3587	Msil_3864	MCA1062	Metme_3827	MEALZ_3364	Minf_0800
50S ribosomal protein L1	SC2_01989	Met49242DRAFT_0469	MettrDRAFT_3586	Msil_3865	MCA1063	Metme_3826	MEALZ_3363	Minf_0801
Succinyl-CoA ligase [ADP-forming] subunit alpha	SC2_01990	Met49242DRAFT_0466	MettrDRAFT_3377	Msil_2503	MCA0968	Metme_0541	MEALZ_3290	Minf_1046
2-oxoglutarate dehydrogenase E1 component (Alpha-ketoglutarate dehydrogenase)	SC2_01991	Met49242DRAFT_0465	MettrDRAFT_3376	Msil_2504	MCA1952	Metme_1900	MEALZ_1580	Minf_0067
Conserved hypothetical protein	SC2_02007	Met49242DRAFT_0485	MettrDRAFT_3323	Msil_2305	MCA1220	Metme_1486	MEALZ_1033	Minf_0651
Glycine cleavage system H protein	SC2_02038	Met49242DRAFT_0059	MettrDRAFT_0560	Msil_1216	MCA0051	Metme_1837	MEALZ_2385	Minf_2168
2-isopropylmalate synthase	SC2_02062	Met49242DRAFT_1248	MettrDRAFT_0605	Msil_0683	MCA2275	Metme_0897	MEALZ_3312	Minf_1743
tRNA (guanine-N(1)-)-methyltransferase	SC2_02098	Met49242DRAFT_0335	MettrDRAFT_2054	Msil_2887	MCA0394	Metme_3965	MEALZ_0758	Minf_1274
AAA ATPase central domain protein	SC2_02115	Met49242DRAFT_0352	MettrDRAFT_3063	Msil_2994	MCA1782	Metme_3399	MEALZ_3463	Minf_2454
Tryptophan synthase beta chain	SC2_02128	Met49242DRAFT_0385	MettrDRAFT_0120	Msil_0147	MCA2495	Metme_0605	MEALZ_1483	Minf_2030
Transcription termination factor Rho	SC2_02165	Met49242DRAFT_0296	MettrDRAFT_0677	Msil_2532	MCA0056	Metme_4334	MEALZ_3962	Minf_0446
tRNA uridine 5-carboxymethylaminomethyl modification enzyme MnmG	SC2_02171	Met49242DRAFT_0299	MettrDRAFT_0679	Msil_2588	MCA0001	Metme_4516	MEALZ_0324	Minf_2402
Chromosome partitioning protein ParA/Cobyrinic acid ac-diamide synthase	SC2_02173	Met49242DRAFT_0301	MettrDRAFT_0681	Msil_2590	MCA0003	Metme_4514	MEALZ_0326	Minf_0408
3-oxoacyl-[acyl-carrier-protein] synthase 2	SC2_02187	Met49242DRAFT_0316	MettrDRAFT_0009	Msil_0893	MCA1999	Metme_3490	MEALZ_2025	Minf_0430
Acyl carrier protein (ACP)	SC2_02188	Met49242DRAFT_0317	MettrDRAFT_0010	Msil_0894	MCA2000	Metme_3491	MEALZ_2026	Minf_0431
3-oxoacyl-(Acyl-carrier-protein) reductase	SC2_02189	Met49242DRAFT_0318	MettrDRAFT_0011	Msil_0895	MCA2001	Metme_1089	MEALZ_2027	Minf_0432
Acetyl-coenzyme A synthetase	SC2_02196	Met49242DRAFT_0323	MettrDRAFT_3521	Msil_1226	MCA2043	Metme_2399	MEALZ_2864	Minf_0168
ABC transporter related protein	SC2_02200	Met49242DRAFT_0326	MettrDRAFT_0575	Msil_0158	MCA0742	Metme_0706	MEALZ_0648	Minf_0911
Nucleotide sugar dehydrogenase	SC2_02224	Met49242DRAFT_0267	MettrDRAFT_3973	Msil_2329	MCA2487	Metme_0200	MEALZ_0384	Minf_0010
Glyceraldehyde-3-phosphate dehydrogenase, type I	SC2_02283	Met49242DRAFT_0046	MettrDRAFT_2471	Msil_2282	MCA2598	Metme_3735	MEALZ_3079	Minf_1033
Phosphoglycerate kinase	SC2_02284	Met49242DRAFT_0047	MettrDRAFT_2473	Msil_2283	MCA2021	Metme_0826	MEALZ_3549	Minf_1032
Argininosuccinate lyase	SC2_02289	Met49242DRAFT_0202	MettrDRAFT_2459	Msil_1188	MCA1248	Metme_3711	MEALZ_3075	Minf_2428
Diaminopimelate decarboxylase	SC2_02307	Met49242DRAFT_0188	MettrDRAFT_1051	Msil_3816	MCA0858	Metme_0367	MEALZ_1235	Minf_1078
1-deoxy-D-xylulose-5-phosphate synthase	SC2_02310	Met49242DRAFT_0184	MettrDRAFT_0216	Msil_0717	MCA0817	Metme_3479	MEALZ_1323	Minf_1537
Phosphate ABC transporter, ATPase subunit	SC2_02408	Met49242DRAFT_0161	MettrDRAFT_2116	Msil_0836	MCA1074	Metme_4547	MEALZ_1341	Minf_0391
CTP synthase	SC2_02521	Met49242DRAFT_2902	MettrDRAFT_2879	Msil_0510	MCA2513	Metme_3407	MEALZ_1460	Minf_0955
Transketolase	SC2_02554	Met49242DRAFT_2827	MettrDRAFT_3670	Msil_1193	MCA3040	Metme_0743	MEALZ_3951	Minf_1260
Ribulose-phosphate 3-epimerase	SC2_02559	Met49242DRAFT_2830	MettrDRAFT_3673	Msil_1198	MCA2582	Metme_2926	MEALZ_3997	Minf_0606
Ferredoxin-like protein	SC2_02618	Met49242DRAFT_2955	MettrDRAFT_0297	Msil_3645	MCA0205	Metme_4121	MEALZ_0929	Minf_0454
Cysteine desulfurase /Nitrogenase metalloclusters biosynthesis protein NifS	SC2_02641	Met49242DRAFT_2928	MettrDRAFT_0323	Msil_3620	MCA0212	Metme_3136	MEALZ_2369	Minf_0967
Acetylglutamate kinase	SC2_02801	Met49242DRAFT_2040	MettrDRAFT_0334	Msil_1203	MCA2781	Metme_3326	MEALZ_0133	Minf_2361
Bifunctional DNA-directed RNA polymerase subunit beta-beta\'	SC2_02894	Met49242DRAFT_1570	MettrDRAFT_0092	Msil_3869	MCA1067	Metme_3822	MEALZ_3359	Minf_0805
DNA-directed RNA polymerase subunit beta (RNAP subunit beta)	SC2_02895	Met49242DRAFT_1571	MettrDRAFT_0093	Msil_3868	MCA1066	Metme_3823	MEALZ_3360	Minf_0804
50S ribosomal protein L7/L12	SC2_02896	Met49242DRAFT_1572	MettrDRAFT_0094	Msil_3867	MCA1065	Metme_3824	MEALZ_3361	Minf_0803
Phenylalanyl-tRNA synthetase alpha chain	SC2_02902	Met49242DRAFT_1577	MettrDRAFT_1124	Msil_1426	MCA0697	Metme_1715	MEALZ_0899	Minf_0371
Enolase	SC2_02963	Met49242DRAFT_1134	MettrDRAFT_0332	Msil_0515	MCA2515	Metme_3409	MEALZ_1462	Minf_0312
GTP-binding protein YchF	SC2_03070	Met49242DRAFT_1568	MettrDRAFT_3429	Msil_1630	MCA2032	Metme_1923	MEALZ_2140	Minf_0025
Acetyl-coenzyme A carboxylase carboxyl transferase subunit alpha	SC2_03112	Met49242DRAFT_1662	MettrDRAFT_2954	Msil_0167	MCA1804	Metme_3400	MEALZ_3462	Minf_1665
Uridylate kinase	SC2_03136	Met49242DRAFT_1772	MettrDRAFT_1311	Msil_3831	MCA0569	Metme_1636	MEALZ_2960	Minf_1813
Ribosome-recycling factor (RRF)	SC2_03137	Met49242DRAFT_1773	MettrDRAFT_1807	Msil_3832	MCA0570	Metme_1637	MEALZ_2959	Minf_1812
Undecaprenyl diphosphate synthase	SC2_03138	Met49242DRAFT_1774	MettrDRAFT_1806	Msil_3833	MCA0571	Metme_1638	MEALZ_2958	Minf_0013
1-deoxy-D-xylulose 5-phosphate reductoisomerase (DXP reductoisomerase)	SC2_03140	Met49242DRAFT_1776	MettrDRAFT_1804	Msil_3835	MCA0573	Metme_1640	MEALZ_2956	Minf_1972
UvrABC system protein A (Excinuclease ABC subunit A)	SC2_03149	Met49242DRAFT_3071	MettrDRAFT_1980	Msil_2235	MCA2694	Metme_1091	MEALZ_1480	Minf_0330
ABC transporter related protein	SC2_03189	Met49242DRAFT_3541	MettrDRAFT_1939	Msil_0699	MCA2625	Metme_2240	MEALZ_1994	Minf_2443
ATP-dependent Clp protease proteolytic subunit	SC2_03197	Met49242DRAFT_3532	MettrDRAFT_1946	Msil_2913	MCA0529	Metme_4262	MEALZ_3049	Minf_1039
Phosphoribosylaminoimidazole carboxylase, catalytic subunit	SC2_03206	Met49242DRAFT_3528	MettrDRAFT_3714	Msil_2289	MCA2530	Metme_2358	MEALZ_1364	Minf_2027
Aspartate-semialdehyde dehydrogenase	SC2_03222	Met49242DRAFT_2681	MettrDRAFT_1243	Msil_3514	MCA2062	Metme_4023	MEALZ_3526	Minf_1460
Thioredoxin reductase	SC2_03249	Met49242DRAFT_3489	MettrDRAFT_1078	Msil_2812	MCA1694	Metme_3027	MEALZ_0835	Minf_1043
Acetyl-CoA carboxylase, biotin carboxylase	SC2_03274	Met49242DRAFT_2157	MettrDRAFT_1406	Msil_3858	MCA1046	Metme_1744	MEALZ_2298	Minf_0366
ATP synthase F1, beta subunit	SC2_03330	Met49242DRAFT_2440	MettrDRAFT_1833	Msil_0343	MCA0012	Metme_4505	MEALZ_0335	Minf_2423
ATP synthase subunit alpha	SC2_03332	Met49242DRAFT_2442	MettrDRAFT_1835	Msil_0341	MCA0010	Metme_4507	MEALZ_0333	Minf_2421
Argininosuccinate synthase	SC2_03385	Met49242DRAFT_1384	MettrDRAFT_1152	Msil_1382	MCA1099	Metme_3720	MEALZ_2644	Minf_1536
Elongation factor 4 (EF-4)(Ribosomal back-translocase LepA)	SC2_03396	Met49242DRAFT_1673	MettrDRAFT_2965	Msil_1173	MCA1466	Metme_3765	MEALZ_0575	Minf_0379
Gamma-glutamyl phosphate reductase Glutamate-5-semialdehyde dehydrogenase)	SC2_03401	Met49242DRAFT_1681	MettrDRAFT_1142	Msil_3276	MCA1880	Metme_1612	MEALZ_1845	Minf_0809
Pyrroloquinoline-quinone synthase	SC2_03488	Met49242DRAFT_2734	MettrDRAFT_1618	Msil_1739	MCA1447	Metme_0722	MEALZ_0598	Minf_1235
Molybdenum cofactor biosynthesis protein C	SC2_03494	Met49242DRAFT_2742	MettrDRAFT_0778	Msil_0502	MCA2730	Metme_0534	MEALZ_3321	Minf_0052
Glutamine amidotransferase of anthranilate synthase	SC2_03497	Met49242DRAFT_2746	MettrDRAFT_0775	Msil_0505	MCA2585	Metme_4595	MEALZ_0150	Minf_1763
Aminotransferase class I and II	SC2_03541	Met49242DRAFT_0667	MettrDRAFT_1535	Msil_2961	MCA2202	Metme_2593	MEALZ_0888	Minf_1369
Superoxide dismutase	SC2_03544	Met49242DRAFT_0670	MettrDRAFT_1531	Msil_1676	MCA2458	Metme_0241	MEALZ_3323	Minf_0440
Glutamyl-tRNA(Gln) amidotransferase subunit A	SC2_03555	Met49242DRAFT_0682	MettrDRAFT_1562	Msil_0738	MCA0098	Metme_1064	MEALZ_3381	Minf_1693
Aspartyl/glutamyl-tRNA(Asn/Gln) amidotransferase subunit B	SC2_03558	Met49242DRAFT_0685	MettrDRAFT_1560	Msil_0737	MCA0097	Metme_1065	MEALZ_3379	Minf_1694
Delta-aminolevulinic acid dehydratase	SC2_03562	Met49242DRAFT_0690	MettrDRAFT_1557	Msil_0420	MCA2793	Metme_4085	MEALZ_3467	Minf_1112
Queuine tRNA-ribosyltransferase	SC2_03600	Met49242DRAFT_0782	MettrDRAFT_1485	Msil_3555	MCA0681	Metme_0767	MEALZ_0494	Minf_1938
Glucose-6-phosphate isomerase (GPI)	SC2_03623	Met49242DRAFT_2074	MettrDRAFT_3515	Msil_1859	MCA1247	Metme_0451	MEALZ_0104	Minf_1017
DNA gyrase subunit B	SC2_03657	Met49242DRAFT_1702	MettrDRAFT_1318	Msil_1905	MCA3030	Metme_0004	MEALZ_0004	Minf_0157
